# Supplementary material for: Structural basis for transthyretin amyloid formation in vitreous body of the eye
Source: Nat Commun. 2021 Dec 8;12:7141. doi: 10.1038/s41467-021-27481-4 (PMC8654999; doi:10.1038/s41467-021-27481-4)
Supplement: Supplementary file 3 — Source Data [file 41467_2021_27481_MOESM3_ESM.xlsx]

## Sheet: Fig. 1b
cross-over distance (nm)					maximum width (nm)
single-protofilament	twisted-dimer	twisted-trimer			single-protofilament	twisted-dimer	twisted-trimer
157.3	159.7	164.8			8.24	13.8159	20.6649
167.9	133.3	179.8			7.343	16.5745	22.145
148.7	154.5	177.3			8.5884	14.4222	22.145
149.4	159.5	164			7.244	14.0684	20.8
147.9	149.4	165.2			6.5115	13.8679	21.3961
149.3	150.2	162.2			7.5472	16.8808	22.0327
134.7	140.2	190.3			7.9699	14.4	19.8917
142.2	173.7	157.2			6.8	14.6697	20.9604
159.1	171.7	153.6			7.6942	14.4554	22.3893
140	166.8	172			7.5473	14.6479	20.5718
157.7	152.1	168.9			7.9398	14.0689	22.3141
152.7	126	165.3			7.6105	14.8804	21.4663
135	145	160.8			7.2993	14.2773	20.4039
135.1	160.8	177.8			7.642	14.7513	22.9
135.2	153.3	132.5			7.343	14.6479	19.6
147.1	128.8	155			7.6942	15.9298	20.036
136.8	137	179.5			7.2111	15.9248	20.7805
149.2	136.7	169.6			7.7666	14.6479	20.8806
146.2	134	147.6			7.9699	16.4779	21.6333
149.5	143.4	176.8			7.2993	14.4499	21.6481
157.5	133	152.9			6.7882	15.6818	21.2904
149.1	161.9	161			7.7666	14.2048	22.3607
150.2	139.7	150.2			7.6837	15.8392	21.5035
146.6	151.6	151.2			7.6837	14.9993	21.2565
147.5	159.2	147.3			7.343	14.5437	21.5407

## Sheet: Suppl. Fig 4
	FSC (curve)
		Resolution	FSC
		0.001001	1
		0.004366	0.999959
		0.008733	0.999681
		0.013099	0.999537
		0.017466	0.998882
		0.021832	0.998601
		0.026199	0.997188
		0.030565	0.992955
		0.034931	0.992491
		0.039298	0.992116
		0.043664	0.991414
		0.048031	0.993931
		0.052397	0.991809
		0.056764	0.974672
		0.06113	0.970923
		0.065496	0.965532
		0.069863	0.977249
		0.074229	0.974119
		0.078596	0.977473
		0.082962	0.974838
		0.087329	0.967098
		0.091695	0.962342
		0.096061	0.950921
		0.100428	0.97033
		0.104794	0.962488
		0.109161	0.954123
		0.113527	0.953937
		0.117894	0.937453
		0.12226	0.94299
		0.126626	0.93965
		0.130993	0.949406
		0.135359	0.932119
		0.139726	0.937603
		0.144092	0.908238
		0.148459	0.918397
		0.152825	0.892091
		0.157192	0.886762
		0.161558	0.905152
		0.165924	0.880186
		0.170291	0.872325
		0.174657	0.900599
		0.179024	0.886312
		0.18339	0.873516
		0.187757	0.874051
		0.192123	0.905638
		0.196489	0.921995
		0.200856	0.929419
		0.205222	0.928147
		0.209589	0.933076
		0.213955	0.930638
		0.218322	0.931901
		0.222688	0.929362
		0.227054	0.919506
		0.231421	0.895172
		0.235787	0.860487
		0.240154	0.784728
		0.24452	0.694793
		0.248887	0.682329
		0.253253	0.694148
		0.257619	0.679889
		0.261986	0.66405
		0.266352	0.633281
		0.270719	0.543566
		0.275085	0.412931
		0.279452	0.370087
		0.283818	0.281253
		0.288184	0.290477
		0.292551	0.306141
		0.296917	0.254284
		0.301284	0.176257
		0.30565	0.16595
		0.310017	0.148012
		0.314383	0.0392
		0.318749	0.043064
		0.323116	0.100006
		0.327482	0.110961
		0.331849	0.040926
		0.336215	0.038801
		0.340582	0.028536
		0.344948	0.029278
		0.349314	-0.03385
		0.353681	-0.04813
		0.358047	-0.06268
		0.362414	0.09063
		0.36678	0.067399
		0.371147	0.093814
		0.375513	0.033404
		0.379879	-0.000758
		0.384246	0.043674
		0.388612	0.01844
		0.392979	-0.02602
		0.397345	-0.00503
		0.401712	-0.02787
		0.406078	0.037658
		0.410444	-0.03192
		0.414811	-0.0187
		0.419177	0.009304
		0.423544	-0.00406
		0.42791	0.036179
		0.432277	0.00509
		0.436643	0.020696
		0.44101	0.048855
		0.445376	0.019239
		0.449742	0.033431
		0.454109	-0.01203
		0.458475	-0.01939
		0.462842	-0.00152
		0.467208	-0.01952
		0.471575	-0.01223
		0.475941	-0.02125
		0.480307	-0.05322
